# Supplementary material for: Tumor Microenvironment in Male Breast Carcinoma with Emphasis on Tumor Infiltrating Lymphocytes and PD-L1 Expression
Source: Int J Mol Sci. 2023 Jan 3;24(1):818. doi: 10.3390/ijms24010818 (PMC9821263; doi:10.3390/ijms24010818)
Supplement: Supplementary file 1 [file ijms-24-00818-s001.zip]

Archive with 1 entries (1 files):
- ijms-2020346-supplementary.pdf
